# Supplementary material for: Painterly depiction of material properties
Source: J Vis. 2020 Jul 7;20(7):7. doi: 10.1167/jov.20.7.7 (PMC7426625; doi:10.1167/jov.20.7.7)
Supplement: Supplement 1 [file jovi-20-7-7_s001.xlsx]

## Sheet: Sheet1
The Watering Place	Thomas Gainsborough	1777	The National Gallery of London
Grandfather's Birthday	Louis-Gabriel-Eug_x001A__x001A_ne Isabey	1866	The National Gallery of London
A Warrior adoring the Infant Christ and the Virgin	Vincenzo Catena	1520	The National Gallery of London
The Adoration of the Kings	Attributed to the Workshop of Giovanni Bellini	1477	The National Gallery of London
Orpheus	Roelandt Savery	1628	The National Gallery of London
A Boy with a Bird	Titian or Titian workshop	1520	The National Gallery of London
Saint Jerome in his Study	Vincenzo Catena	1510	The National Gallery of London
The Adoration of the Shepherds	The Le Nain Brothers	1640	The National Gallery of London
A Dune Landscape	Willem Buytewech the Younger	1665	The National Gallery of London
The Holy Family with Saint Francis	Lodovico Mazzolino	1564	The National Gallery of London
The Billet-Doux	Studio of Fran_x001A__x001A_ois Boucher	1754	The National Gallery of London
The Conversion of Saint Hubert: Left Hand Shutter	Workshop of the Master of the Life of the Virgin	1492	The National Gallery of London
Pharaoh with his Butler and Baker	Pontormo	1515	The National Gallery of London
A Scene on the Ice near a Town	Hendrick Avercamp	1615	The National Gallery of London
Cavalrymen halted at a Sutler's Booth	Philips Wouwermans	1650	The National Gallery of London
Cattle and Sheep in a Stormy Landscape	Paulus Potter	1647	The National Gallery of London
The Four Elements: Air	Joachim Beuckelaer	1570	The National Gallery of London
A View of Rhenen seen from the West	Salomon van Ruysdael	1648	The National Gallery of London
A Man with Dead Birds, and Other Figures, in a Stable	Pieter de Hooch	1655	The National Gallery of London
The Watering Place	Thomas Gainsborough	1777	The National Gallery of London
The Rape of Europa	Paolo Veronese	1570	The National Gallery of London
A Small Dutch Vessel close-hauled in a Strong Breeze	Willem van de Velde	1672	The National Gallery of London
John Plampin	Thomas Gainsborough	1752	The National Gallery of London
The Painter's Daughters chasing a Butterfly	Thomas Gainsborough	1756	The National Gallery of London
Prince Albert	William Charles Ross	1840	The National Gallery of London
The Ruins of Brederode Castle	Meindert Hobbema	1671	The National Gallery of London
The Virgin and Child	Lorenzo di Credi	1490	The National Gallery of London
The Watering Place	Thomas Gainsborough	1777	The National Gallery of London
Four Peasants in a Cellar	Style of Adriaen Brouwer	1630	The National Gallery of London
Dutch Vessels lying Inshore in a Calm, one Saluting	Willem van de Velde	1660	The National Gallery of London
The Virgin and Child ('The Madonna with the Iris')	Workshop of Albrecht D_x001A__x001A_rer	1505	The National Gallery of London
Three Ships in a Gale	Willem van de Velde	1673	The National Gallery of London
Andromeda	Workshop of Peter Paul Rubens	1640	J. Paul Getty Museum
Christ at Gethsemane	Attributed to Lo Spagna	1502	The National Gallery of London
Peasants merry-making before a Country House	Lucas van Uden and David Teniers the Younger	1650	The National Gallery of London
The Louvre under Snow	Camille Pissarro	1902	The National Gallery of London
The Painter's Daughters with a Cat	Thomas Gainsborough	1780	The National Gallery of London
Dr Ralph Schomberg	Thomas Gainsborough	1770	The National Gallery of London
Anna Catharina Wrangel af Lindeberg (1656(?)-1724), friherrinna, g.m. friherre Christer Bonde	Martin Mijtens (I)	1679	Nationalmuseum
The Virgin adoring the Child	Lorenzo di Credi	1495	The National Gallery of London
Peasants with Cattle fording a Stream	Nicolaes Berchem	1675	The National Gallery of London
Presumed Portrait of the Duc de Choiseul and Two Companions	Jacques Wilbaut	1775	J. Paul Getty Museum
A White Horse standing by a Sleeping Man	Pieter Verbeeck	1652	The National Gallery of London
Portrait of Frederick Rihel on Horseback	Rembrandt van Rijn	1663	The National Gallery of London
Venice: S. Pietro in Castello	Studio of Canaletto	1738	The National Gallery of London
An Allegory of Prudence	Titian and workshop	1557	The National Gallery of London
Fruit, Flowers and a Fish	Jan van Os	1772	The National Gallery of London
Still Life with a Salt	Pieter Claesz.	1642	The Rijksmuseum
Boy bitten by a Lizard	Michelangelo Merisi da Caravaggio	1597	The National Gallery of London
A Young Scholar and his Tutor	Rembrandt van Rijn	1629	J. Paul Getty Museum
The Virgin and Child	Workshop of Giovanni Bellini	1475	The National Gallery of London
An English Vessel and Dutch Ships Becalmed	Willem van de Velde	1660	The National Gallery of London
A Caprice Landscape with Ruins	Style of Bernardo Bellotto	1770	The National Gallery of London
Aurora and Cephalus	FranÃ§ois Boucher	1769	J. Paul Getty Museum
The Virgin and Child with Two Angels	Workshop of Raffaellino del Garbo	1505	The National Gallery of London
Watermelon on a Plate	Missing value	1850	National Gallery of Art
The Close of the Silver Age (?)	Lucas Cranach the Elder	1530	The National Gallery of London
A Peasant seated smoking	Arent Diepraem	1650	The National Gallery of London
Young Italian Woman at a Table	Paul CÃ©zanne	1897	J. Paul Getty Museum
The Adoration of the Kings	Attributed to the Workshop of Giovanni Bellini	1477	The National Gallery of London
Small Dutch Vessels Aground at Low Water in a Calm	Willem van de Velde	1660	The National Gallery of London
Long Grass with Butterflies	Gogh, Vincent van	1890	The National Gallery of London
Hide and Seek	Tissot, James Jacques Joseph	1877	National Gallery of Art
Portrait of a Young Man	Wolfgang Heimbach	1662	The National Gallery of London
A Little Girl rocking a Cradle	Nicolaes Maes	1655	The National Gallery of London
The Infancy of Jupiter	Workshop of Giulio Romano	1530	The National Gallery of London
The Crucifixion	Workshop of Quinten Massys	1515	The National Gallery of London
Bowl of Fruit and Tankard before a Window	Paul Gauguin	1890	The National Gallery of London
Polyptych with Saint James Major, Madonna and Child, and Saints	Bartolomeo Vivarini	1490	J. Paul Getty Museum
The Crucifixion	Workshop of Quinten Massys	1515	The National Gallery of London
The Egg Dance	Pieter Aertsen	1552	The Rijksmuseum
The Annunciation with Saint Francis and Saint Louis of Toulouse [four panels]	Tura, CosmÃ¨	1475	National Gallery of Art
A Young Scholar and his Tutor	Rembrandt van Rijn	1629	J. Paul Getty Museum
The Interior of an Inn	Adriaen van Ostade	1653	The National Gallery of London
Two Small Vessels and a Dutch Man-of-War in a Breeze	Willem van de Velde	1660	The National Gallery of London
Saint John the Baptist in the Desert	Martino Piazza	1517	The National Gallery of London
The Circumcision	Luca Signorelli	1495	The National Gallery of London
Saints Cosmas and Damian and the Virgin	Master of Liesborn	1475	The National Gallery of London
A Young Lady Trimming her Fingernails	Jacob Ochtervelt	1687	The National Gallery of London
An Astrologer	Cornelis Bega	1663	The National Gallery of London
Alexander the Great and Campaspe in the Studio of Apelles	Giovanni Battista Tiepolo	1740	J. Paul Getty Museum
Still Life with Roemer, Flute Glass, Earthenware Jug and Pipes	Jan Jansz. van de Velde (III)	1651	The Rijksmuseum
Landscape with the Rest on the Flight into Egypt	Workshop of Joachim Patinir	1519	The National Gallery of London
Coastal Scene	Th_x001A__x001A_o van Rysselberghe	1892	The National Gallery of London
The Aldobrandini Madonna	Titian	1532	The National Gallery of London
Dutch Vessels Inshore and Men Bathing	Willem van de Velde	1661	The National Gallery of London
Saint Jerome in a Landscape	Workshop of Gerard David	1501	The National Gallery of London
Christ appearing to the Virgin	Juan de Flandes	1499	The National Gallery of London
An Extensive Landscape with a Hawking Party	Philips Koninck	1670	The National Gallery of London
Francesco Albani	Rest on the Flight into Egypt	None	The National Gallery of London
A Woman and Five Children	The Le Nain Brothers	1642	The National Gallery of London
Marriage A-la-Mode: 4, The Toilette	William Hogarth	1743	The National Gallery of London
The Marriage at Cana	Mattia Preti	1657	The National Gallery of London
Saint Jerome in his Study	Vincenzo Catena	1510	The National Gallery of London
Christ healing the Paralytic at the Pool of Bethesda	Bartolom_x001A__x001A_ Esteban Murillo	1668	The National Gallery of London
An Old Woman scouring a Pot	Godfried Schalcken	1660	The National Gallery of London
The Conspiracy of Julius Civilis and the Batavians in a Sacred Grove	Otto van Veen	1606	The Rijksmuseum
Venus and Adonis	Workshop of Titian	1554	The National Gallery of London
Birds, Butterflies and a Frog among Plants and Fungi	Melchior d'Hondecoeter	1668	The National Gallery of London
The Adoration of the Shepherds	Luca Signorelli	1496	The National Gallery of London
An Interior, with a Man and a Woman seated by a Fire	Quiringh van Brekelenkam	1653	The National Gallery of London
A Wheatfield, with Cypresses	Gogh, Vincent van	1889	The National Gallery of London
The Billet-Doux	Studio of Fran_x001A__x001A_ois Boucher	1754	The National Gallery of London
The Magdalen in a Landscape	Adriaen Ysenbrandt	1517	The National Gallery of London
Two Men playing Cards in the Kitchen of an Inn	David Teniers the Younger	1637	The National Gallery of London
A River Landscape with Fishermen	Salomon van Ruysdael	1631	The National Gallery of London
Saint Jerome in a Landscape	Workshop of Gerard David	1501	The National Gallery of London
Polyptych with Saint James Major, Madonna and Child, and Saints	Bartolomeo Vivarini	1490	J. Paul Getty Museum
The Convalescent	Edgar Degas	1879	J. Paul Getty Museum
The Virgin and Child with Saint John the Baptist	Workshop of Sandro Botticelli	1490	The National Gallery of London
The Virgin and Child in a Garden	Style of Martin Schongauer	1480	The National Gallery of London
A Woman Asleep by a Fire	Quiringh van Brekelenkam	1648	The National Gallery of London
Polyptych with Saint James Major, Madonna and Child, and Saints	Bartolomeo Vivarini	1490	J. Paul Getty Museum
The Holy Family	Joos van Cleve	1517	The National Gallery of London
A Party at Table	Dirck Hals	1626	The National Gallery of London
Gustave Caillebotte	Portrait of the Bookseller E.J Fontaine	None	The National Gallery of London
Venice: S. Pietro in Castello	Studio of Canaletto	1738	The National Gallery of London
An Old Peasant caresses a Kitchen Maid in a Stable	David Teniers the Younger	1650	The National Gallery of London
The Virgin and Child with Musical Angels	Master of the Saint Bartholomew Altarpiece	1492	The National Gallery of London
George James Howard	Roma Quadrata: A View on the Palatine Hill	None	The National Gallery of London
A Woman scouring a Pot	Attributed to Pieter van den Bosch	1655	The National Gallery of London
An Adoring Angel	Moretto da Brescia	1540	The National Gallery of London
Sunset in the Auvergne	Th_x001A__x001A_odore Rousseau	1844	The National Gallery of London
An Interior, with a Woman refusing a Glass of Wine	Delft	1682	The National Gallery of London
The Stigmatisation of Saint Francis	Sassetta	1440	The National Gallery of London
Three Panels from an Altarpiece, Certosa	Pietro Perugino	1498	The National Gallery of London
Six Putti with Flowers and Fruit and Attributes of the Art of Drawing	Jurriaan Andriessen	1782	The Rijksmuseum
Birth Tray: The Triumph of Love	Workshop of Apollonio di Giovanni and Workshop of Marco del Buono	1479	The National Gallery of London
Polyptych with Saint James Major, Madonna and Child, and Saints	Bartolomeo Vivarini	1490	J. Paul Getty Museum
Still Life with a Turkey Pie	Pieter Claesz.	1627	The Rijksmuseum
The Archangel Michael	Pietro Perugino	1498	The National Gallery of London
A Satyr mourning over a Nymph	Piero di Cosimo	1495	The National Gallery of London
Croesus and Solon	Hendrick van Steenwyck the Younger	1610	The National Gallery of London
Aurora and Cephalus	FranÃ§ois Boucher	1769	J. Paul Getty Museum
Diana and Actaeon	Titian	1557	The National Gallery of London
Queen Mariana of Spain in Mourning	Juan Bautista Mart_x001A__x001A_nez del Mazo	1666	The National Gallery of London
Portrait of a Lady and a Girl	Caspar Netscher	1679	The National Gallery of London
An Old Peasant caresses a Kitchen Maid in a Stable	David Teniers the Younger	1650	The National Gallery of London
A Woman and Five Children	The Le Nain Brothers	1642	The National Gallery of London
Still Life	Osias Beert	1625	The Rijksmuseum
Aurora Taking Leave of Tithonus	Francesco Solimena	1704	J. Paul Getty Museum
Still life with a deer, a boar's head, fruits and flowers	Frans Snijders	1628	The Rijksmuseum
An Itinerant Musician saluting Two Women in a Kitchen	After Jan Steen	1770	The National Gallery of London
Sunflowers	Gogh, Vincent van	1888	The National Gallery of London
The Annunciation	Zanobi Strozzi	1472	The National Gallery of London
The Adoration of the Shepherds	The Le Nain Brothers	1640	The National Gallery of London
The Departure of Ceyx	Vittore Carpaccio	1504	The National Gallery of London
Two Lovers at Table	Hendrick Sorgh	1644	The National Gallery of London
The Market Cart	Thomas Gainsborough	1786	The National Gallery of London
River Scene	Th_x001A__x001A_odore Rousseau	1850	The National Gallery of London
Mr and Mrs William Hallett ('The Morning Walk')	Thomas Gainsborough	1785	The National Gallery of London
The woman peddler	Peter Snijers	1726	The Rijksmuseum
Polyptych with Saint James Major, Madonna and Child, and Saints	Bartolomeo Vivarini	1490	J. Paul Getty Museum
Portrait of a Young Man	Vincenzo Catena	1510	The National Gallery of London
Portrait of Alexander Mornauer	Master of the Mornauer Portrait	1476	The National Gallery of London
A Family Group	Attributed to Michiel Nouts	1655	The National Gallery of London
Allegory of Magnanimity	Luca Giordano	1670	J. Paul Getty Museum
Virgin and Child with Saint John the Baptist	Guido Reni	1641	J. Paul Getty Museum
Portrait of Anna Maria van Schurman	Jan Lievens	1649	The National Gallery of London
Boats pulling out to a Yacht in a Calm	Willem van de Velde	1665	The National Gallery of London
Aurora and Cephalus	FranÃ§ois Boucher	1769	J. Paul Getty Museum
Polyptych with Saint James Major, Madonna and Child, and Saints	Bartolomeo Vivarini	1490	J. Paul Getty Museum
The Tribute Money	Titian	1584	The National Gallery of London
Marriage A-la-Mode: 2, The T_x001A__x001A_te _x001A__x001A_ T_x001A__x001A_te	William Hogarth	1743	The National Gallery of London
The Birth of the Virgin	Master of the Osservanza	1440	The National Gallery of London
Presumed Portrait of the Duc de Choiseul and Two Companions	Jacques Wilbaut	1775	J. Paul Getty Museum
Bacchus and Ariadne	Titian	1561	The National Gallery of London
Lake Keitele	Akseli Gallen-Kallela	1905	The National Gallery of London
A Vase of Flowers	Paul Gauguin	1896	The National Gallery of London
A Winter Morning after a Snowfall in Dalarna	Anshelm Schultzberg	1893	Nationalmuseum
The Aldobrandini Madonna	Titian	1532	The National Gallery of London
The Return of the Ark	S_x001A__x001A_bastien Bourdon	1659	The National Gallery of London
A Woman playing Cards with Two Peasants	Hendrick Sorgh	1644	The National Gallery of London
Four Figures at a Table	The Le Nain Brothers	1643	The National Gallery of London
The Crucifixion	Workshop of the Master of 1518	1518	The National Gallery of London
Sight (Portrait of Robert van den Hoecke)	Gonzales Coques	1661	The National Gallery of London
Portrait of a Young Man in Red	Circle of Raphael	1505	J. Paul Getty Museum
Lot and His Daughters	Orazio Gentileschi	1622	J. Paul Getty Museum
Saint Simon and Saint Thaddeus (Jude)	Ugolino di Nerio	1364	The National Gallery of London
Polyptych with Saint James Major, Madonna and Child, and Saints	Bartolomeo Vivarini	1490	J. Paul Getty Museum
Marriage A-la-Mode: 1, The Marriage Settlement	William Hogarth	1743	The National Gallery of London
A River with Fishermen drawing a Net	Salomon van Ruysdael	1667	The National Gallery of London
Marriage A-la-Mode: 2, The T_x001A__x001A_te _x001A__x001A_ T_x001A__x001A_te	William Hogarth	1743	The National Gallery of London
The Story of Moses (The Dance of Miriam)	Lorenzo Costa	1508	The National Gallery of London
At the Caf_x001A__x001A_ Ch_x001A__x001A_teaudun	Hilaire-Germain-Edgar Degas	1870	The National Gallery of London
Grandfather's Birthday	Louis-Gabriel-Eug_x001A__x001A_ne Isabey	1866	The National Gallery of London
Diana and Her Nymphs Bathing	Jean-FranÃ§ois de Troy	1723	J. Paul Getty Museum
The Castle of Muiden in Winter	Jan Beerstraaten	1658	The National Gallery of London
The Adoration of the Shepherds	Nicolas Poussin	1668	The National Gallery of London
William Seguier	John Jackson	1830	The National Gallery of London
The Littleton Pilaster Saints	Attributed to Jacopo di Cione and workshop	1367	The National Gallery of London
Adoring Saints: Right Main Tier Panel	Attributed to Jacopo di Cione and workshop	1385	The National Gallery of London
Still Life	Jan Davidsz. de Heem	1684	The National Gallery of London
Respect	Paolo Veronese	1575	The National Gallery of London
The Painter's Daughters chasing a Butterfly	Thomas Gainsborough	1756	The National Gallery of London
The Annunciation	Zanobi Strozzi	1472	The National Gallery of London
Lakeside Landscape	Pierre-Auguste Renoir	1889	The National Gallery of London
The Blind Beggar	Josephus Laurentius Dyckmans	1853	The National Gallery of London
A Dutch Ship coming to Anchor	Willem van de Velde	1657	The National Gallery of London
Allegory of Grammar	Laurent de La Hyre	1650	The National Gallery of London
The Roman Campagna, with the Claudian Aqueduct	Jean-Baptiste-Camille Corot	1826	The National Gallery of London
Ships lying off Flushing	Paul Jean Clays	1869	The National Gallery of London
A Concert	Lorenzo Costa	1490	The National Gallery of London
The Stigmatisation of Saint Francis	Sassetta	1440	The National Gallery of London
The Hay Wain	John Constable	1821	The National Gallery of London
Portrait of Louise Christina (1606-69), Countess of Solms-Braunfels	Gerard van Honthorst	1650	The Rijksmuseum
Weymouth Bay: Bowleaze Cove and Jordon Hill	John Constable	1816	The National Gallery of London
Still Life with Fruit and Oysters	Abraham Mignon	1669	The Rijksmuseum
The Holy Family (Il Silenzio)	Attributed to Marcello Venusti	1565	The National Gallery of London
The Nativity	Lodovico Mazzolino	1507	The National Gallery of London
Portrait of Constantijn Huygens and his (?) Clerk	Thomas de Keyser	1627	The National Gallery of London
The Adoration of the Shepherds	Nicolas Poussin	1668	The National Gallery of London
Four Peasants in a Cellar	Style of Adriaen Brouwer	1630	The National Gallery of London
Carnations in an Urn	Carel de Vogelaer	None	Nationalmuseum
A Woman Asleep by a Fire	Quiringh van Brekelenkam	1648	The National Gallery of London
Portrait of a Lady with a Fan	Missing value	1647	The National Gallery of London
The Virgin and Child	Workshop of Sandro Botticelli	1487	The National Gallery of London
Polyptych with Saint James Major, Madonna and Child, and Saints	Bartolomeo Vivarini	1490	J. Paul Getty Museum
Marriage A-la-Mode: 1, The Marriage Settlement	William Hogarth	1743	The National Gallery of London
Personification of Autumn (?)	Imitator of David Teniers the Younger	1644	The National Gallery of London
Frederika Sophia Wilhelmina (1751-1820), prinses van Pruisen, echtgenote van prins Willem V	Missing value	1766	The Rijksmuseum
The Crucifixion with Saints	Attributed to the Master of Liesborn	1477	The National Gallery of London
Still Life with Silver-gilt Bekerschroef with Roemer	Abraham Hendricksz. van Beyeren	1655	The Rijksmuseum
A Boy with a Bird	Titian or Titian workshop	1520	The National Gallery of London
Portrait of a Young Man	Petrus Christus	1455	The National Gallery of London
Hillside in Provence	Paul C_x001A__x001A_zanne	1896	The National Gallery of London
A Man Reading (Saint Ivo?)	Workshop of Rogier van der Weyden	1450	The National Gallery of London
Mrs Kristina Magdalena Wargentin	Lorens Pasch the Younger	1769	Nationalmuseum
Portrait of Henrietta, Duchess of Orl_x001A_ans	Samuel Cooper	1670	The Rijksmuseum
Ceres and Harvesting Cupids	Simon Vouet and studio	1669	The National Gallery of London
The Virgin and Child with Saint Peter and Saint Paul	Workshop of Dirk Bouts	1460	The National Gallery of London
Long Grass with Butterflies	Gogh, Vincent van	1890	The National Gallery of London
A Sprig of Gooseberries on a Stone Plinth	Adriaen Coorte	1699	The Rijksmuseum
River Scene	Th_x001A__x001A_odore Rousseau	1850	The National Gallery of London
A Gateway behind Trees	Stanislas-Victor-Edmond L_x001A__x001A_pine	1881	The National Gallery of London
Portrait of a Young Woman	Paris Bordone	1545	The National Gallery of London
The Virgin and Child ('The Madonna with the Iris')	Workshop of Albrecht D_x001A__x001A_rer	1505	The National Gallery of London
Portrait of a Woman	Frans van der Mijn	1748	The Rijksmuseum
The Italian Comedians	Jean-Antoine Watteau	1720	J. Paul Getty Museum
The Age of Augustus, the Birth of Christ	Jean-LÃ©on GÃ©rÃ´me	1853	J. Paul Getty Museum
The Way to Calvary	Ugolino di Nerio	1364	The National Gallery of London
Captain Robert Orme	Sir Joshua Reynolds	1756	The National Gallery of London
The Virgin and Child Embracing	Sassoferrato	1672	The National Gallery of London
The Adoration of the Shepherds	Luca Signorelli	1496	The National Gallery of London
The Vicomtesse de Vaudreuil	Ã‰lisabeth Louise VigÃ©e Le Brun	1785	J. Paul Getty Museum
Three Female Witnesses	Peter Paul Rubens	1611	The National Gallery of London
Mr and Mrs William Hallett ('The Morning Walk')	Thomas Gainsborough	1785	The National Gallery of London
Landscape with the Expulsion of the Harpies	Paolo Fiammingo	1590	The National Gallery of London
Saint Bartholomew and Saint Andrew	Ugolino di Nerio	1364	The National Gallery of London
Noli me Tangere	Titian	1514	The National Gallery of London
The Valley of the Dee, with Chester in the Distance	Richard Wilson	1761	The National Gallery of London
Still Life with Fruit and Flower Garlands	Jacob van Campen	1647	The Rijksmuseum
A Young Scholar and his Tutor	Rembrandt van Rijn	1629	J. Paul Getty Museum
A Dune Landscape	Willem Buytewech the Younger	1665	The National Gallery of London
Three Ships in a Gale	Willem van de Velde	1673	The National Gallery of London
Still Life: Pewter and Silver Vessels and a Crab	Willem Claesz. Heda	1670	The National Gallery of London
Still Life with Chickens and Eggs	Giovanni Battista Recco	1650	The Rijksmuseum
Ceres and Harvesting Cupids	Simon Vouet and studio	1669	The National Gallery of London
The Pont de la Tournelle, Paris	Stanislas-Victor-Edmond L_x001A__x001A_pine	1883	The National Gallery of London
River Scene	Salomon van Ruysdael	1632	The National Gallery of London
Two Boys before an Easel	Attributed to Jacob van Oost the Elder	1645	The National Gallery of London
Still Life	J. de Clercq	1860	The Rijksmuseum
Peasants in an Interior	Adriaen van Ostade	1661	The Rijksmuseum
Portrait of a Woman	Lucas Cranach the Elder	1525	The National Gallery of London
Sheep and Goats	Karel Dujardin	1673	The National Gallery of London
A confidential chat	Adriaen van Ostade	1672	The Rijksmuseum
La Fert_x001A__x001A_	Richard Parkes Bonington	1825	The National Gallery of London
Portrait of a Woman with a Book of Music	Bacchiacca	1542	J. Paul Getty Museum
The Departure of Ceyx	Vittore Carpaccio	1504	The National Gallery of London
The Virgin and Child with Saint Anne	Gerolamo dai Libri	1514	The National Gallery of London
The Bird Catchers	FranÃ§ois Boucher	1748	J. Paul Getty Museum
Still Life with a Lobster	Willem Claesz. Heda	1679	The National Gallery of London
Valdemar Hjartvar KÃƒÂ¸bke (1813-1893), the Artist's Brother	Christen KÃƒÂ¸bke	1838	The Metropolitan Museum of Art
Harvest: Le Pouldu	Paul Gauguin	1890	The National Gallery of London
Portrait of Digna de Maets. First Wife of Fran_x001A_ois Leydecker	Bernardus Swaerdecroon	1647	The Rijksmuseum
The Virgin and Child	Workshop of Giovanni Bellini	1475	The National Gallery of London
Polyptych with Saint James Major, Madonna and Child, and Saints	Bartolomeo Vivarini	1490	J. Paul Getty Museum
Portrait of Suitbertus Purmerent	Willem van der Vliet	1631	The National Gallery of London
Grandfather's Birthday	Louis-Gabriel-Eug_x001A__x001A_ne Isabey	1866	The National Gallery of London
Hans Memling	Saints John the Baptist and Lawrence	None	The National Gallery of London
Boats pulling out to a Yacht in a Calm	Willem van de Velde	1665	The National Gallery of London
The Triumph of Pan	Nicolas Poussin	1636	The National Gallery of London
Three Female Witnesses	Peter Paul Rubens	1611	The National Gallery of London
The Deposition	Ugolino di Nerio	1364	The National Gallery of London
The Prodigal Son	Georg von Rosen	1885	Nationalmuseum
The Abduction of Helen	Attributed to Zanobi Strozzi	1477	The National Gallery of London
The Flight into Egypt	Workshop of the Master of 1518	1515	The National Gallery of London
Self Portrait	Salvator Rosa	1645	The National Gallery of London
The Watering Place	Thomas Gainsborough	1777	The National Gallery of London
The Age of Augustus, the Birth of Christ	Jean-LÃ©on GÃ©rÃ´me	1853	J. Paul Getty Museum
Marriage A-la-Mode: 6, The Lady's Death	William Hogarth	1743	The National Gallery of London
The Feast of Anthony and Cleopatra	Leandro Bassano	None	Nationalmuseum
Still Life with Drinking Vessels	Pieter Claesz.	1649	The National Gallery of London
Portret van een jongen, zittend in een raamnis en gekleed in een blauw jasje	Jean Augustin Daiwaille	1840	The Rijksmuseum
Mater Dolorosa	Workshop of Dirk Bouts	1487	The National Gallery of London
Touch	Gonzales Coques	1661	The National Gallery of London
The Convalescent	Edgar Degas	1879	J. Paul Getty Museum
Coastal Scene	Th_x001A__x001A_o van Rysselberghe	1892	The National Gallery of London
Self Portrait in a Straw Hat	Elizabeth Louise Vig_x001A__x001A_e Le Brun	1782	The National Gallery of London
Dutch Vessels Inshore and Men Bathing	Willem van de Velde	1661	The National Gallery of London
Saints Augustine, Hubert, Ludger (?) and Gereon (?)	Workshop of the Master of the Life of the Virgin	1487	The National Gallery of London
Saint John the Baptist and Saint John the Evangelist	Zanobi Machiavelli	1470	The National Gallery of London
A Landscape with a Farm on the Bank of a River	Jan Wouwermans	1658	The National Gallery of London
Still Life with Peaches, a Silver Goblet, Grapes, and Walnuts	Jean-SimÃ©on Chardin	1759	J. Paul Getty Museum
A Man and his Wife	Missing value	1540	The National Gallery of London
Still Life with Roemer and Silver Tazza	Willem Claesz. Hed	1630	The Rijksmuseum
Saint John the Baptist in the Desert	Martino Piazza	1517	The National Gallery of London
The Horses of Achilles	Style of Anthony van Dyck	1640	The National Gallery of London
Portret van een vrouw in maskeradekleding als Flora	Isaac Oliver	1596	The Rijksmuseum
The Tower of Babel	Leandro Bassano	1600	The National Gallery of London
The Procession to Calvary	Raphael	1504	The National Gallery of London
A Scene on the Ice near a Town	Hendrick Avercamp	1615	The National Gallery of London
Christ addressing a Kneeling Woman	Paolo Veronese	1548	The National Gallery of London
The Baptism of Christ	Piero della Francesca	1450	The National Gallery of London
Portrait of a Woman	Jean-Baptiste Perronneau	1784	The National Gallery of London
A Lady pouring Chocolate ('La Chocolati_x001A__x001A_re')	Jean-Etienne Liotard	1744	The National Gallery of London
Saint Jerome in his Study	Vincenzo Catena	1510	The National Gallery of London
The Signal	John William Godward	1899	J. Paul Getty Museum
Marinus Willett	Ralph Earl	1791	The Metropolitan Museum of Art
Bible Reading	Eduard Karl Gustav Lebrecht Pistorius	1831	The Rijksmuseum
Portrait of Amalia van Solms (1602-75)	Michiel Jansz van Mierevelt	1632	The Rijksmuseum
The Marriage at Cana	Mattia Preti	1657	The National Gallery of London
Orpheus	Roelandt Savery	1628	The National Gallery of London
A Huntsman	Studio of Bonifazio di Pitati	1525	The National Gallery of London
Pomona Receiving the Harvest of Fruit	Cornelis Cornelisz. van Haarlem	1626	The Rijksmuseum
William III (1650-1702), Prince of Orange, as a Child	Adriaen Hanneman	1654	The Rijksmuseum
Still Life with Flowers and Fruit	Jan Evert Morel	1804	The Rijksmuseum
A Satyr mourning over a Nymph	Piero di Cosimo	1495	The National Gallery of London
The Virgin and Child	Workshop of Giovanni Bellini	1485	The National Gallery of London
The Virgin and Child	Workshop of Giovanni Bellini	1485	The National Gallery of London
An Imaginary View of Nijenrode Castle	Jan van der Heyden	1667	The National Gallery of London
Waiting for the Verdict	Abraham Solomon	1859	J. Paul Getty Museum
Landscape with the Rest on the Flight into Egypt	Workshop of Joachim Patinir	1519	The National Gallery of London
Saint Bartholomew and Saint Monica	Zanobi Machiavelli	1470	The National Gallery of London
The Interior of an Inn	Adriaen van Ostade	1653	The National Gallery of London
Landscape with Travellers Resting	Nicolas Poussin	1673	The National Gallery of London
H_x001A__x001A_l_x001A__x001A_ne Rouart in her Father's Study	Hilaire-Germain-Edgar Degas	1886	The National Gallery of London
Cupid complaining to Venus	Lucas Cranach the Elder	1525	The National Gallery of London
The Way to Calvary	Domenichino	1610	J. Paul Getty Museum
Portret van een vrouw	Missing value	1805	The Rijksmuseum
The Virgin and Child in a Garden	Style of Martin Schongauer	1480	The National Gallery of London
Avignon from the West	Jean-Baptiste-Camille Corot	1836	The National Gallery of London
Bringing Home the Body of King Karl XII of Sweden	Gustaf CederstrÃ¶m	1884	Nationalmuseum
Common with Stormy Sunset	Narcisse-Virgilio Diaz de la Pe_x001A__x001A_a	1850	The National Gallery of London
Common with Stormy Sunset	Narcisse-Virgilio Diaz de la Pe_x001A__x001A_a	1850	The National Gallery of London
Piet_x001A__x001A_	Attributed to the Workshop of Rogier van der Weyden	1465	The National Gallery of London
The Interior of an Inn ('The Broken Eggs')	Jan Steen	1667	The National Gallery of London
The Toilet of Venus ('The Rokeby Venus')	Diego Vel_x001A__x001A_zquez	1649	The National Gallery of London
Portrait of Elisabeth van Riebeeck, Daughter of Abraham van Riebeeck, Wife of Gerard van Oosten	Nicolaas Verkolje	1716	The Rijksmuseum
River Scene	Salomon van Ruysdael	1632	The National Gallery of London
The Virgin and Child	Workshop of Bernardino Luini	1525	The National Gallery of London
A Man with a Pansy and a Skull	Follower of Jan van Scorel	1535	The National Gallery of London
The Marriage at Cana	Mattia Preti	1657	The National Gallery of London
Elisabeth Stuart (1596-1662). Weduwe van Frederik V, keurvorst van de Palts, koning van Bohemen	Alexander Cooper	1645	The Rijksmuseum
The Virgin and Child ('The Madonna with the Iris')	Workshop of Albrecht D_x001A__x001A_rer	1505	The National Gallery of London
Ships lying near Dordrecht	Paul Jean Clays	1870	The National Gallery of London
Small Dutch Vessels Aground at Low Water in a Calm	Willem van de Velde	1660	The National Gallery of London
The Painter and his Model	Arnold Houbraken	1690	The Rijksmuseum
Portrait of Johan Rudolf Thorbecke, Minister of State and Minister of the Interior	Johan Heinrich Neuman	1852	The Rijksmuseum
Binnenplaats van het Oost Indisch Huis te Amsterdam	Missing value	1875	The Rijksmuseum
Saint Peter	Lorenzo Costa	1505	The National Gallery of London
View of the Riddarholmskanalen, Stockholm, 1835	Gustaf Wilhelm Palm	1880	Nationalmuseum
The Virgin and Child with Two Angels	Giovanni Francesco da Rimini	1461	The National Gallery of London
The Virgin and Child ('The Madonna with the Iris')	Workshop of Albrecht D_x001A__x001A_rer	1505	The National Gallery of London
The Interior of the Bakenesserkerk, Haarlem	Johannes Bosboom	1887	The National Gallery of London
Portrait of a Woman inspired by Lucretia	Lorenzo Lotto	1566	The National Gallery of London
Still Life: Pewter and Silver Vessels and a Crab	Willem Claesz. Heda	1670	The National Gallery of London
Kings Clothar and Dagobert dispute with a Herald	Peter Paul Rubens	1611	The National Gallery of London
The Virgin and Child with Two Angels	Workshop of Raffaellino del Garbo	1505	The National Gallery of London
The Virgin and Child with Saint John the Baptist	Workshop of Sandro Botticelli	1490	The National Gallery of London
The Marriage of the Virgin	Ludovico Carracci	1590	The National Gallery of London
Clorinda Rescuing Sofronia and Olindo	Mattia Preti	1660	J. Paul Getty Museum
David with the Head of Goliath	Pietro Novelli	1630	J. Paul Getty Museum
Still Life with Drinking-Horn	Willem Kalf	1653	The National Gallery of London
Portrait of a Girl	Workshop of Domenico Ghirlandaio	1490	The National Gallery of London
The Virgin suckling the Infant Christ	Titian	1570	The National Gallery of London
Joseph and Potiphar's Wife	Guido Reni	1630	J. Paul Getty Museum
Lot and His Daughters	Orazio Gentileschi	1622	J. Paul Getty Museum
Christ and the Adulteress	Valentin de Boulogne	1620	J. Paul Getty Museum
Venice: S. Pietro in Castello	Studio of Canaletto	1738	The National Gallery of London
Portrait of a Young Woman	Paris Bordone	1545	The National Gallery of London
The Virgin and Child with Saints and Angels in a Garden	Missing value	1500	The National Gallery of London
View of the Westerkerk, Amsterdam	Jan van der Heyden	1660	The National Gallery of London
Portrait of a Lady	Attributed to Samuel Lovett Waldo	1850	The Metropolitan Museum of Art
Prince Charles Louis, Count Palatine	Studio of Anthony van Dyck	1637	The National Gallery of London
Portrait of Alfonso d'Avalos, Marchese del Vasto, in Armor with a Page	Titian (Tiziano Vecellio)	1533	J. Paul Getty Museum
The House of Cards	Jean-Sim_x001A__x001A_on Chardin	1771	The National Gallery of London
Still Life with Oysters	Philippe Rousseau	1881	The National Gallery of London
Still Life	Abraham Hendricksz. van Beyeren	1655	The Rijksmuseum
An Architectural Fantasy	Dirck van Delen	1634	The National Gallery of London
Salome	Giampietrino	1520	The National Gallery of London
Portrait of a Man	Missing value	1535	The National Gallery of London
Portrait of Alfonso d'Avalos, Marchese del Vasto, in Armor with a Page	Titian (Tiziano Vecellio)	1533	J. Paul Getty Museum
The Raampoortje in Amsterdam	Wouter Johannes van Troostwijk	1809	The Rijksmuseum
The Lottery in Piazza di Montecitorio	Giovanni Paolo Panini	1773	The National Gallery of London
A River Landscape with Fishermen	Salomon van Ruysdael	1631	The National Gallery of London
Portrait of a Man	Moretto da Brescia	1526	The National Gallery of London
The Resurrection	Ugolino di Nerio	1364	The National Gallery of London
Pierre-Auguste Renoir	Pigeon Coop at Bellevue	None	The National Gallery of London
Portrait of a Lady	Missing value	1587	The National Gallery of London
Prince Rupert, Count Palatine	Studio of Anthony van Dyck	1637	The National Gallery of London
Landscape with a Man washing his Feet at a Fountain	Nicolas Poussin	1648	The National Gallery of London
Saint Michael	Piero della Francesca	1469	The National Gallery of London
Polyptych with Saint James Major, Madonna and Child, and Saints	Bartolomeo Vivarini	1490	J. Paul Getty Museum
The Betrayal of Christ	Ugolino di Nerio	1364	The National Gallery of London
A Man with a Quilted Sleeve	Titian	1510	The National Gallery of London
Fish market at night	Egbert Lievensz. van der Poel	1652	The Rijksmuseum
The Virgin and Child	Zanobi Machiavelli	1470	The National Gallery of London
The Beheading of Saint Margaret (?)	Gherardo di Jacopo Starnina	1409	The National Gallery of London
Juno discovering Jupiter with Io	Pieter Lastman	1618	The National Gallery of London
Lake Keitele	Akseli Gallen-Kallela	1905	The National Gallery of London
Saint Peter Martyr and a Bishop Saint (Saint Evasio?)	Giovanni Martino Spanzotti	1498	The National Gallery of London
The Crucifixion	Workshop of Quinten Massys	1515	The National Gallery of London
A Female Saint in Yellow	Workshop of Pietro Lorenzetti	1369	The National Gallery of London
The Crucifixion	Master of the Aachen Altarpiece	1500	The National Gallery of London
Lake Keitele	Akseli Gallen-Kallela	1905	The National Gallery of London
A Funeral in Alsike	Gustaf CederstrÃ¶m	1883	Nationalmuseum
The Marriage at Cana	Mattia Preti	1657	The National Gallery of London
An Italian Courtyard	Jan Weenix	1682	The National Gallery of London
The Ransom	John Everett Millais	1861	J. Paul Getty Museum
The Tower of Babel	Leandro Bassano	1600	The National Gallery of London
Soldiers fighting over Booty in a Barn	Willem Duyster	1663	The National Gallery of London
The Four Elements: Fire	Joachim Beuckelaer	1570	The National Gallery of London
Queen Mariana of Spain in Mourning	Juan Bautista Mart_x001A__x001A_nez del Mazo	1666	The National Gallery of London
Seventeenth-century Interior	Henri Leys	1838	The Rijksmuseum
Dido and Aeneas	Nicolas Verkolye	1725	J. Paul Getty Museum
The Coronation of the Virgin	Bernardo Daddi	1340	The National Gallery of London
Peasants in an Interior	Adriaen van Ostade	1661	The Rijksmuseum
The Interior of the Buurkerk at Utrecht	Pieter Saenredam	1644	The National Gallery of London
The Virgin and Child in an Interior	Workshop of Robert Campin	1432	The National Gallery of London
Mr and Mrs Andrews	Thomas Gainsborough	1750	The National Gallery of London
The Crucifixion	Workshop of the Master of 1518	1518	The National Gallery of London
Noli me Tangere	Titian	1514	The National Gallery of London
A Young Woman standing at a Virginal	Johannes Vermeer	1686	The National Gallery of London
The Abduction of Helen	Attributed to Zanobi Strozzi	1477	The National Gallery of London
The Consecration of Saint Nicholas	Paolo Veronese	1562	The National Gallery of London
Marriage A-la-Mode: 3, The Inspection	William Hogarth	1743	The National Gallery of London
The Interior of the Buurkerk at Utrecht	Pieter Saenredam	1644	The National Gallery of London
Christ as Salvator Mundi	Missing value	1500	The Rijksmuseum
An Imaginary View of Nijenrode Castle	Jan van der Heyden	1667	The National Gallery of London
Still Life with Drinking Vessels	Pieter Claesz.	1649	The National Gallery of London
Saint Catherine	Giorgio Schiavone	1458	The National Gallery of London
The Latin school on the Singel, Amsterdam	Jacob Smies	1802	The Rijksmuseum
The Annunciation	Master of Liesborn	1475	The National Gallery of London
Marriage A-la-Mode: 3, The Inspection	William Hogarth	1743	The National Gallery of London
Marriage A-la-Mode: 3, The Inspection	William Hogarth	1743	The National Gallery of London
Coastal Scene	Th_x001A__x001A_o van Rysselberghe	1892	The National Gallery of London
The Virgin and Child in an Interior	Workshop of Robert Campin	1432	The National Gallery of London
Cognoscenti in a Room hung with Pictures	Missing value	1620	The National Gallery of London
An Architectural Fantasy	Jan van der Heyden	1667	The National Gallery of London
